# Supplementary material for: Involvement of the Macrophage Migration Inhibitory Factor (MIF) in Lipedema
Source: Metabolites. 2023 Oct 23;13(10):1105. doi: 10.3390/metabo13101105 (PMC10608777; doi:10.3390/metabo13101105)
Supplement: Supplementary file 1 [file metabolites-13-01105-s001.zip]

Archive with 1 entries (1 files):
- metabolites-2631049-supplementary.pdf
